# Supplementary material for: The robust, high-throughput, and temporally regulated roxCre and loxCre reporting systems for genetic modifications in vivo
Source: eLife. 2026 Apr 20;13:RP97717. doi: 10.7554/eLife.97717 (PMC13095210; doi:10.7554/eLife.97717)
Supplement: Figure 3—source data 2. [file elife-97717-fig3-data2.zip]

Archive with 5 entries (4 files):
- Figure3-source data 2-Original files for western blot analysis displayed in Figure 3I/
- Figure3-source data 2-Original files for western blot analysis displayed in Figure 3I/Original files for western blot analysis displayed in Figure 3I 2.tif
- Figure3-source data 2-Original files for western blot analysis displayed in Figure 3I/.DS_Store
- __MACOSX/Figure3-source data 2-Original files for western blot analysis displayed in Figure 3I/._.DS_Store
- Figure3-source data 2-Original files for western blot analysis displayed in Figure 3I/Original files for western blot analysis displayed in Figure 3I 1.tif
