# Supplementary material for: The robust, high-throughput, and temporally regulated roxCre and loxCre reporting systems for genetic modifications in vivo
Source: eLife. 2026 Apr 20;13:RP97717. doi: 10.7554/eLife.97717 (PMC13095210; doi:10.7554/eLife.97717)
Supplement: Figure 3—source data 3. [file elife-97717-fig3-data3.zip]

Archive with 5 entries (4 files):
- Figure3-source data 3ΓÇöPDF files containing originall western blots for Figure 3I,indicating the relevant bands and treatments. copy/
- Figure3-source data 3ΓÇöPDF files containing originall western blots for Figure 3I,indicating the relevant bands and treatments. copy/.DS_Store
- __MACOSX/Figure3-source data 3ΓÇöPDF files containing originall western blots for Figure 3I,indicating the relevant bands and treatments. copy/._.DS_Store
- Figure3-source data 3ΓÇöPDF files containing originall western blots for Figure 3I,indicating the relevant bands and treatments. copy/Source data Figure 3I uncropped western blots 1.pdf
- Figure3-source data 3ΓÇöPDF files containing originall western blots for Figure 3I,indicating the relevant bands and treatments. copy/Source data Figure 3I uncropped western blots 2.pdf
