# Supplementary material for: The robust, high-throughput, and temporally regulated roxCre and loxCre reporting systems for genetic modifications in vivo
Source: eLife. 2026 Apr 20;13:RP97717. doi: 10.7554/eLife.97717 (PMC13095210; doi:10.7554/eLife.97717)
Supplement: Figure 7—source data 2. [file elife-97717-fig7-data2.zip]

Archive with 7 entries (6 files):
- Figure7-source data 2-Original files for western blot analysis displayed in Figure 7D/
- __MACOSX/._Figure7-source data 2-Original files for western blot analysis displayed in Figure 7D
- Figure7-source data 2-Original files for western blot analysis displayed in Figure 7D/Original files for western blot analysis displayed in Figure 7D Beta-catenin.tif
- __MACOSX/Figure7-source data 2-Original files for western blot analysis displayed in Figure 7D/._Original files for western blot analysis displayed in Figure 7D Beta-catenin.tif
- Figure7-source data 2-Original files for western blot analysis displayed in Figure 7D/.DS_Store
- __MACOSX/Figure7-source data 2-Original files for western blot analysis displayed in Figure 7D/._.DS_Store
- Figure7-source data 2-Original files for western blot analysis displayed in Figure 7D/Original files for western blot analysis displayed in Figure 7D Beta-actin.tif
