# Supplementary material for: The robust, high-throughput, and temporally regulated roxCre and loxCre reporting systems for genetic modifications in vivo
Source: eLife. 2026 Apr 20;13:RP97717. doi: 10.7554/eLife.97717 (PMC13095210; doi:10.7554/eLife.97717)
Supplement: Figure 7—source data 3. [file elife-97717-fig7-data3.zip]

Archive with 5 entries (4 files):
- Figure7-source data 3ΓÇöPDF files containing originall western blots for Figure 7D,indicating the relevant bands and treatments./
- Figure7-source data 3ΓÇöPDF files containing originall western blots for Figure 7D,indicating the relevant bands and treatments./.DS_Store
- __MACOSX/Figure7-source data 3ΓÇöPDF files containing originall western blots for Figure 7D,indicating the relevant bands and treatments./._.DS_Store
- Figure7-source data 3ΓÇöPDF files containing originall western blots for Figure 7D,indicating the relevant bands and treatments./Source data Figure 7D uncropped western blots 2.pdf
- Figure7-source data 3ΓÇöPDF files containing originall western blots for Figure 7D,indicating the relevant bands and treatments./Source data Figure 7D uncropped western blots 1.pdf
