# Supplementary material for: The robust, high-throughput, and temporally regulated roxCre and loxCre reporting systems for genetic modifications in vivo
Source: eLife. 2026 Apr 20;13:RP97717. doi: 10.7554/eLife.97717 (PMC13095210; doi:10.7554/eLife.97717)
Supplement: Figure 7—figure supplement 2—source data 1. [file elife-97717-fig7-figsupp2-data1.zip]

Archive with 7 entries (6 files):
- Figure 7ΓÇö figure supplement 2ΓÇösource data 1/
- Figure 7ΓÇö figure supplement 2ΓÇösource data 1/The original files for the agarose gel electrophoresis results are shown in Figure 7ΓÇö figure supplement 2_ Alb-roxCre1-tdT and Cdh5-roxCre4-tdT.Tif
- Figure 7ΓÇö figure supplement 2ΓÇösource data 1/The original files for the agarose gel electrophoresis results are shown in Figure 7ΓÇö figure supplement 2_Cdh5-roxCre10-GFP.Tif
- Figure 7ΓÇö figure supplement 2ΓÇösource data 1/The original files for the agarose gel electrophoresis results are shown in Figure 7ΓÇö figure supplement 2_ Alb-roxCre7-GFP.Tif
- __MACOSX/Figure 7ΓÇö figure supplement 2ΓÇösource data 1/._The original files for the agarose gel electrophoresis results are shown in Figure 7ΓÇö figure supplement 2_ Alb-roxCre7-GFP.Tif
- Figure 7ΓÇö figure supplement 2ΓÇösource data 1/The original files for the agarose gel electrophoresis results are shown in Figure 7ΓÇö figure supplement 2_Cyp2e1-DreER, Rosa26-loxCre-tdT .Tif
- __MACOSX/Figure 7ΓÇö figure supplement 2ΓÇösource data 1/._The original files for the agarose gel electrophoresis results are shown in Figure 7ΓÇö figure supplement 2_Cyp2e1-DreER, Rosa26-loxCre-tdT .Tif
