# Supplementary material for: The robust, high-throughput, and temporally regulated roxCre and loxCre reporting systems for genetic modifications in vivo
Source: eLife. 2026 Apr 20;13:RP97717. doi: 10.7554/eLife.97717 (PMC13095210; doi:10.7554/eLife.97717)
Supplement: Figure 7—figure supplement 2—source data 2. [file elife-97717-fig7-figsupp2-data2.zip]

Archive with 7 entries (6 files):
- Figure 7ΓÇö figure supplement 2ΓÇösource data 2/
- Figure 7ΓÇö figure supplement 2ΓÇösource data 2/Source data Figure 7ΓÇö figure supplement 2_ Cyp2e1-DreER's  the agarose gel electrophoresis results.pdf
- Figure 7ΓÇö figure supplement 2ΓÇösource data 2/Source data Figure 7ΓÇö figure supplement 2_ Rosa26-loxCre-tdT's  the agarose gel electrophoresis results.pdf
- Figure 7ΓÇö figure supplement 2ΓÇösource data 2/Source data Figure 7ΓÇö figure supplement 2_ Alb-roxCre1-tdT's the agarose gel electrophoresis results.pdf
- Figure 7ΓÇö figure supplement 2ΓÇösource data 2/Source data Figure 7ΓÇö figure supplement 2_ Cdh5-roxCre10-GFP's  the agarose gel electrophoresis results.pdf
- Figure 7ΓÇö figure supplement 2ΓÇösource data 2/Source data Figure 7ΓÇö figure supplement 2_ Cdh5-roxCre4-tdT's  the agarose gel electrophoresis results.pdf
- Figure 7ΓÇö figure supplement 2ΓÇösource data 2/Source data Figure 7ΓÇö figure supplement 2_ Alb-roxCre7-GFP's  the agarose gel electrophoresis results.pdf
